# Supplementary material for: Differences among specialists in using the Electronic Medical Record alert system for HCV screening in outpatients at a large general hospital
Source: PLoS One. 2025 Oct 10;20(10):e0333940. doi: 10.1371/journal.pone.0333940 (PMC12513623; doi:10.1371/journal.pone.0333940)
Supplement: S1 Data — (XLSX) [file pone.0333940.s001.xlsx]

## Sheet: 工作表1
Department	OPD_N	Alert_N	Alert%	Order_N	Order%	OrderComplete_N	OrderComplete%	OrderHCV_N	OrderHCV%	Checkup_N	Checkup%	CheckupComplete_N	CheckupComplete%	CheckupHCV_N	CheckupHCV%	Screening _N	Screening%	Total HCV_N	Total HCV%	Finished Tx_N	Finished Tx%	Refuse Tx_N	Refuse Tx%	Unsuit Tx_N	Unsuit Tx%	Say no_N	Say no%	Dismiss_N	Dismiss%	Dr response_N	Dr response%	Finished N	Finished%
Occup	45	11	0.244444	4	0.363636	2	0.5	0	0	0	0	0	#DIV/0!	0	#DIV/0!	2	0.181818	0	0	0	0	7	0.636364	0	0	0	0	0	0	11	1	2	0.181818
IM	29	4	0.137931	1	0.25	1	1	0	0	1	0.25	0	0	0	#DIV/0!	1	0.25	0	0	0	0	1	0.25	1	0.25	0	0	0	0	4	1	1	0.25
Proct	2805	581	0.20713	39	0.0671256	33	0.846154	1	0.030303	255	0.438898	22	0.0862745	0	0	55	0.0946644	1	0.0181818	0	0	221	0.380379	42	0.0722892	1	0.00172117	23	0.0395869	558	0.960413	56	0.0963855
ID	5993	454	0.075755	81	0.178414	75	0.925926	2	0.0266667	66	0.145374	8	0.121212	1	0.125	83	0.182819	3	0.0361446	8	0.0176211	159	0.35022	92	0.202643	26	0.0572687	25	0.0550661	429	0.944934	117	0.257709
Onco	13190	717	0.0543594	453	0.631799	400	0.883002	9	0.0225	91	0.126918	22	0.241758	2	0.0909091	422	0.588563	11	0.0260664	2	0.0027894	21	0.0292887	6	0.0083682	94	0.131102	46	0.0641562	671	0.935844	518	0.722455
Psychi	20719	3117	0.150442	61	0.0195701	51	0.836066	17	0.333333	2203	0.706769	57	0.0258738	6	0.105263	108	0.0346487	23	0.212963	2	0.000641643	607	0.194739	2	0.000641643	7	0.00224575	230	0.0737889	2887	0.926211	117	0.0375361
GI	33397	4291	0.128485	1741	0.405733	1635	0.939115	57	0.0348624	892	0.207877	151	0.169283	7	0.0463576	1786	0.41622	64	0.0358343	11	0.00256351	702	0.163598	6	0.00139828	624	0.145421	323	0.0752738	3968	0.924726	2421	0.564204
Meta	29067	7398	0.254515	6160	0.832657	5625	0.913149	100	0.0177778	199	0.0268992	27	0.135678	0	0	5652	0.76399	100	0.0176929	9	0.00121655	75	0.0101379	102	0.0137875	98	0.0132468	753	0.101784	6645	0.898216	5759	0.778454
CS	1807	329	0.18207	44	0.133739	40	0.909091	0	0	60	0.182371	3	0.05	0	0	43	0.130699	0	0	9	0.0273556	83	0.25228	8	0.0243161	64	0.194529	61	0.18541	268	0.81459	116	0.352584
Nephro	10978	1642	0.149572	1029	0.626675	931	0.904762	15	0.0161117	96	0.0584653	19	0.197917	1	0.0526316	950	0.578563	16	0.0168421	2	0.00121803	74	0.045067	8	0.00487211	118	0.0718636	316	0.192448	1326	0.807552	1070	0.651644
Chest	18397	2932	0.159374	237	0.0808322	228	0.962025	11	0.0482456	802	0.273533	62	0.0773067	1	0.016129	290	0.0989086	12	0.0413793	42	0.0143247	747	0.254775	31	0.010573	487	0.166098	568	0.193724	2364	0.806276	819	0.279332
Trauma	1660	250	0.150602	13	0.052	13	1	2	0.153846	94	0.376	2	0.0212766	0	0	15	0.06	2	0.133333	0	0	91	0.364	3	0.012	0	0	49	0.196	201	0.804	15	0.06
RT	8978	191	0.0212742	23	0.120419	20	0.869565	0	0	107	0.560209	6	0.0560748	1	0.166667	26	0.136126	1	0.0384615	0	0	19	0.0994764	0	0	0	0	42	0.219895	149	0.780105	26	0.136126
CV	60429	17429	0.288421	6978	0.400367	5947	0.85225	111	0.0186649	4938	0.283321	257	0.0520454	1	0.00389105	6204	0.355958	112	0.0180529	4	0.000229503	432	0.0247863	14	0.000803259	1092	0.0626542	3964	0.227437	13465	0.772563	7300	0.418842
HyperO	1004	96	0.0956175	8	0.0833333	8	1	0	0	0	0	0	#DIV/0!	0	#DIV/0!	8	0.0833333	0	0	0	0	57	0.59375	1	0.0104167	6	0.0625	26	0.270833	70	0.729167	14	0.145833
CVS	6490	2159	0.332666	860	0.398333	633	0.736047	17	0.0268562	380	0.176007	22	0.0578947	0	0	655	0.303381	17	0.0259542	5	0.00231589	82	0.0379805	53	0.0245484	38	0.0176007	747	0.345994	1412	0.654006	698	0.323298
Plastic	4861	670	0.137832	31	0.0462687	29	0.935484	0	0	205	0.30597	9	0.0439024	0	0	38	0.0567164	0	0	9	0.0134328	128	0.191045	22	0.0328358	39	0.058209	236	0.352239	434	0.647761	86	0.128358
NS	5920	1624	0.274324	126	0.0775862	114	0.904762	6	0.0526316	671	0.413177	28	0.0417288	0	0	142	0.0874384	6	0.0422535	1	0.000615764	124	0.0763547	12	0.00738916	114	0.070197	575	0.354064	1049	0.645936	257	0.158251
GM	216	31	0.143519	16	0.516129	15	0.9375	0	0	3	0.0967742	0	0	0	#DIV/0!	15	0.483871	0	0	0	0	0	0	0	0	1	0.0322581	11	0.354839	20	0.645161	16	0.516129
Rheuma	8696	1015	0.11672	374	0.368473	347	0.927807	7	0.0201729	220	0.216749	22	0.1	0	0	369	0.363547	7	0.0189702	4	0.00394089	20	0.0197044	4	0.00394089	15	0.0147783	380	0.374384	635	0.625616	388	0.382266
Neuro	18796	5205	0.276921	1785	0.342939	1482	0.830252	31	0.0209177	447	0.085879	27	0.0604027	0	0	1509	0.289914	31	0.0205434	6	0.00115274	644	0.123727	9	0.00172911	38	0.00730067	2272	0.436503	2933	0.563497	1553	0.298367
FM	45323	2597	0.0572998	531	0.204467	495	0.932203	8	0.0161616	568	0.218714	197	0.346831	2	0.0101523	692	0.266461	10	0.0144509	6	0.00231036	127	0.0489026	102	0.0392761	67	0.025799	1193	0.459376	1404	0.540624	765	0.294571
ENT	17893	3911	0.218577	281	0.0718486	274	0.975089	3	0.0109489	1008	0.257735	58	0.0575397	1	0.0172414	332	0.0848888	4	0.0120482	5	0.00127845	711	0.181795	2	0.000511378	40	0.0102276	1864	0.476604	2047	0.523396	377	0.0963948
GS	14339	2580	0.179929	221	0.0856589	221	1	8	0.0361991	749	0.29031	52	0.0694259	0	0	273	0.105814	8	0.029304	5	0.00193798	139	0.053876	71	0.0275194	34	0.0131783	1304	0.505426	1276	0.494574	312	0.12093
Derm	8407	1333	0.158558	87	0.0652663	70	0.804598	2	0.0285714	177	0.132783	7	0.039548	1	0.142857	77	0.0577644	3	0.038961	10	0.00750188	42	0.0315079	17	0.0127532	331	0.248312	675	0.506377	658	0.493623	418	0.313578
Uro	22614	5596	0.247457	1259	0.224982	1111	0.882446	32	0.0288029	577	0.103109	28	0.0485269	0	0	1139	0.203538	32	0.0280948	2	0.000357398	443	0.0791637	51	0.00911365	31	0.00553967	3229	0.577019	2367	0.422981	1172	0.209435
Dent	13128	1021	0.0777727	66	0.0646425	65	0.984848	0	0	62	0.0607248	2	0.0322581	0	0	67	0.0656219	0	0	1	0.000979432	237	0.232125	2	0.00195886	6	0.00587659	648	0.634672	373	0.365328	74	0.072478
PMR	10793	1734	0.16066	195	0.112457	147	0.753846	0	0	221	0.127451	10	0.0452489	0	0	157	0.0905421	0	0	0	0	190	0.109573	13	0.00749712	6	0.00346021	1109	0.639562	625	0.360438	163	0.0940023
Orth	18051	4809	0.266412	279	0.0580162	277	0.992832	6	0.0216606	334	0.0694531	25	0.0748503	2	0.08	302	0.0627989	8	0.0264901	20	0.00415887	562	0.116864	4	0.000831774	223	0.0463714	3393	0.705552	1416	0.294448	545	0.113329
GYN	17842	3628	0.20334	592	0.163175	559	0.944257	3	0.00536673	51	0.0140573	6	0.117647	0	0	565	0.155733	3	0.00530973	4	0.00110254	378	0.10419	25	0.00689085	18	0.00496141	2562	0.706174	1066	0.293826	587	0.161797
Anes	177	17	0.0960452	4	0.235294	3	0.75	0	0	2	0.117647	0	0	0	#DIV/0!	3	0.176471	0	0	0	0	0	0	0	0	0	0	13	0.764706	4	0.235294	3	0.176471
Oph	28085	7948	0.282998	440	0.0553598	390	0.886364	10	0.025641	340	0.0427781	7	0.0205882	1	0.142857	397	0.0499497	11	0.0277078	37	0.00465526	729	0.0917212	3	0.000377453	136	0.0171112	6263	0.787997	1685	0.212003	570	0.0717162
Total	450129	85320	0.189546	24019	0.281517	21241	0.884342	458	0.0215621	15819	0.185408	1136	0.0718124	27	0.0237676	22377	0.262271	485	0.021674	204	0.002391	7852	0.09203	706	0.00827473	3754	0.0439991	32900	0.385607	52420	0.614393	26335	0.308662
